# Supplementary material for: Gender difference in the association of coping styles and social support with psychological distress among patients with end-stage renal disease
Source: PeerJ. 2020 Mar 26;8:e8713. doi: 10.7717/peerj.8713 (PMC7103200; doi:10.7717/peerj.8713)
Supplement: Supplemental Information 2 [file peerj-08-8713-s002.csv]

A0	A1	A3	A4	A5	A6	B8	B7	C1	C2	D1	D2	D3	D4	D5	D6	D31	D41	D51	D61
1	1	2	1	3	1	0	1	1	1	4	1	17	18	12	54	-2.690507	1.464239	-.189857	-2.369311
2	2	1	1	3	2	0	1	1	1	4	1	17	18	10	65	-2.690507	1.464239	-2.189857	8.630689
3	1	1	1	3	2	0	1	1	1	3	0	19	16	11	76	-.690507	-.535761000000001	-1.189857	19.630689
4	1	2	1	3	2	0	1	1	1	0	0	17	18	10	59	-2.690507	1.464239	-2.189857	2.630689
5	1	1	1	3	2	0	1	1	1	1	0	17	20	12	56	-2.690507	3.464239	-.189857	-.369311000000003
6	1	1	1	3	2	0	1	1	1	0	0	18	18	7	70	-1.690507	1.464239	-5.189857	13.630689
7	1	1	1	3	2	0	1	1	1	1	0	16	17	10	76	-3.690507	.464238999999999	-2.189857	19.630689
8	1	3	2	1	2	0	1	1	1	5	1	17	14	18	48	-2.690507	-2.535761	5.810143	-8.369311
9	1	1	1	3	2	0	1	1	1	0	0	18	17	9	74	-1.690507	.464238999999999	-3.189857	17.630689
10	1	1	2	2	1	0	1	1	1	1	0	18	19	11	60	-1.690507	2.464239	-1.189857	3.630689
11	1	3	1	3	3	0	1	1	1	1	0	19	18	7	75	-.690507	1.464239	-5.189857	18.630689
12	1	1	1	3	2	0	1	1	1	4	1	22	20	11	73	2.309493	3.464239	-1.189857	16.630689
13	1	1	1	3	2	0	1	1	1	3	0	20	18	10	70	.309493	1.464239	-2.189857	13.630689
14	1	1	1	3	2	0	1	1	1	1	0	22	17	13	63	2.309493	.464238999999999	.810143	6.630689
15	1	3	1	3	1	0	1	1	1	6	1	21	21	14	62	1.309493	4.464239	1.810143	5.630689
16	1	3	1	3	2	0	1	1	1	8	1	18	15	12	64	-1.690507	-1.535761	-.189857	7.630689
17	1	1	1	3	2	0	1	1	1	4	1	19	17	12	66	-.690507	.464238999999999	-.189857	9.630689
18	1	1	1	3	2	0	1	1	1	7	1	19	20	12	58	-.690507	3.464239	-.189857	1.630689
19	2	1	1	3	2	0	1	1	1	10	1	20	20	14	62	.309493	3.464239	1.810143	5.630689
20	1	3	2	1	2	0	1	1	2	7	1	16	17	13	61	-3.690507	.464238999999999	.810143	4.630689
21	1	1	1	2	2	0	1	1	1	5	1	17	17	12	64	-2.690507	.464238999999999	-.189857	7.630689
22	1	1	1	3	2	0	1	1	1	3	0	23	19	10	69	3.309493	2.464239	-2.189857	12.630689
23	2	1	1	2	2	0	2	1	1	10	1	21	14	17	65	1.309493	-2.535761	4.810143	8.630689
24	1	1	1	3	1	0	1	1	1	1	0	21	17	11	60	1.309493	.464238999999999	-1.189857	3.630689
25	1	3	1	3	1	0	1	1	1	1	0	20	17	11	61	.309493	.464238999999999	-1.189857	4.630689
26	1	1	1	3	3	0	1	1	1	2	0	20	19	10	70	.309493	2.464239	-2.189857	13.630689
27	1	3	2	1	1	0	1	1	2	12	1	18	20	16	55	-1.690507	3.464239	3.810143	-1.369311
28	1	2	1	2	2	0	2	1	2	12	1	14	17	14	55	-5.690507	.464238999999999	1.810143	-1.369311
29	1	1	1	3	2	0	1	1	1	0	0	20	20	7	76	.309493	3.464239	-5.189857	19.630689
30	2	1	2	4	2	0	1	1	2	7	1	18	17	13	63	-1.690507	.464238999999999	.810143	6.630689
31	1	2	1	3	2	0	1	1	1	0	0	18	19	5	76	-1.690507	2.464239	-7.189857	19.630689
32	1	2	1	3	2	0	1	1	1	1	0	18	20	5	76	-1.690507	3.464239	-7.189857	19.630689
33	1	2	1	3	1	0	1	1	1	0	0	18	18	10	66	-1.690507	1.464239	-2.189857	9.630689
34	2	1	1	3	2	0	1	1	2	1	0	18	17	14	59	-1.690507	.464238999999999	1.810143	2.630689
35	1	1	1	3	1	0	1	1	1	6	1	18	19	11	71	-1.690507	2.464239	-1.189857	14.630689
36	1	2	1	3	2	0	1	1	1	0	0	20	20	10	67	.309493	3.464239	-2.189857	10.630689
37	1	1	1	3	2	0	1	1	2	0	0	17	18	6	69	-2.690507	1.464239	-6.189857	12.630689
38	2	1	1	3	2	0	1	1	1	10	1	21	17	15	58	1.309493	.464238999999999	2.810143	1.630689
39	1	1	1	3	2	0	1	1	1	1	0	18	16	10	74	-1.690507	-.535761000000001	-2.189857	17.630689
40	1	2	2	2	2	0	1	1	1	3	0	20	20	12	59	.309493	3.464239	-.189857	2.630689
41	1	2	1	2	2	0	1	1	1	4	1	19	16	11	64	-.690507	-.535761000000001	-1.189857	7.630689
42	1	1	1	3	2	0	1	1	1	4	1	18	18	10	61	-1.690507	1.464239	-2.189857	4.630689
43	1	1	1	3	2	0	1	1	1	0	0	17	17	6	76	-2.690507	.464238999999999	-6.189857	19.630689
44	1	2	1	2	2	0	1	1	1	2	0	20	19	12	59	.309493	2.464239	-.189857	2.630689
45	1	2	1	2	2	0	1	1	1	4	1	18	20	12	61	-1.690507	3.464239	-.189857	4.630689
46	1	2	1	3	2	0	1	1	1	0	0	17	18	11	64	-2.690507	1.464239	-1.189857	7.630689
47	1	3	1	2	1	0	2	1	1	7	1	16	14	15	58	-3.690507	-2.535761	2.810143	1.630689
49	1	2	1	3	2	0	1	1	1	9	1	17	19	13	62	-2.690507	2.464239	.810143	5.630689
50	1	2	1	3	2	0	1	1	1	4	1	18	17	14	61	-1.690507	.464238999999999	1.810143	4.630689
51	1	2	2	1	1	1	2	2	1	6	1	18	13	16	60	-1.690507	-3.535761	3.810143	3.630689
52	2	2	1	3	3	0	1	1	1	6	1	16	10	13	60	-3.690507	-6.535761	.810143	3.630689
53	1	2	2	2	2	0	2	1	1	6	1	18	17	13	54	-1.690507	.464238999999999	.810143	-2.369311
54	2	2	1	3	2	0	1	1	1	4	1	24	18	5	70	4.309493	1.464239	-7.189857	13.630689
55	2	1	2	1	1	0	1	1	1	0	0	24	18	5	70	4.309493	1.464239	-7.189857	13.630689
56	1	3	1	3	1	0	1	2	1	1	0	20	14	9	69	.309493	-2.535761	-3.189857	12.630689
57	1	2	1	3	1	0	1	2	1	1	0	17	13	10	61	-2.690507	-3.535761	-2.189857	4.630689
59	2	2	1	3	1	0	1	2	1	1	0	17	13	10	64	-2.690507	-3.535761	-2.189857	7.630689
60	1	3	1	3	1	0	1	2	1	1	0	17	13	11	66	-2.690507	-3.535761	-1.189857	9.630689
61	1	2	1	3	2	0	1	2	1	4	1	19	14	12	51	-.690507	-2.535761	-.189857	-5.369311
62	1	2	1	3	2	0	1	1	1	6	1	22	14	13	52	2.309493	-2.535761	.810143	-4.369311
63	1	3	1	3	1	0	1	3	1	1	0	17	13	11	66	-2.690507	-3.535761	-1.189857	9.630689
64	1	2	1	1	1	0	1	2	1	7	1	19	18	11	35	-.690507	1.464239	-1.189857	-21.369311
65	2	1	2	1	1	1	1	1	1	6	1	17	18	13	53	-2.690507	1.464239	.810143	-3.369311
66	1	2	1	3	3	0	1	1	1	4	1	16	23	18	60	-3.690507	6.464239	5.810143	3.630689
67	2	3	2	4	3	0	1	1	1	2	0	19	18	13	52	-.690507	1.464239	.810143	-4.369311
68	1	1	1	3	1	0	1	1	1	5	1	22	14	13	48	2.309493	-2.535761	.810143	-8.369311
69	1	2	1	3	1	0	1	1	1	7	1	23	18	11	53	3.309493	1.464239	-1.189857	-3.369311
70	1	3	2	1	2	1	1	1	1	10	1	23	22	16	56	3.309493	5.464239	3.810143	-.369311000000003
71	2	2	1	3	1	0	1	1	1	9	1	20	19	14	60	.309493	2.464239	1.810143	3.630689
72	1	2	2	4	1	0	2	1	1	7	1	23	19	13	44	3.309493	2.464239	.810143	-12.369311
73	1	1	2	4	3	1	2	2	1	6	1	14	23	18	47	-5.690507	6.464239	5.810143	-9.369311
74	1	2	1	3	2	0	1	1	1	6	1	22	15	13	52	2.309493	-1.535761	.810143	-4.369311
75	2	2	2	2	1	0	2	1	1	9	1	19	18	11	35	-.690507	1.464239	-1.189857	-21.369311
77	2	1	1	3	1	0	2	3	1	6	1	22	15	14	53	2.309493	-1.535761	1.810143	-3.369311
78	1	1	2	4	1	0	2	2	1	7	1	21	19	15	65	1.309493	2.464239	2.810143	8.630689
81	2	3	2	2	1	0	2	1	2	4	1	19	16	11	63	-.690507	-.535761000000001	-1.189857	6.630689
82	1	1	1	3	1	0	1	1	2	0	0	20	18	7	71	.309493	1.464239	-5.189857	14.630689
83	1	1	1	3	1	0	1	1	1	6	1	19	16	12	56	-.690507	-.535761000000001	-.189857	-.369311000000003
85	1	3	2	4	1	0	1	2	1	2	0	21	13	8	67	1.309493	-3.535761	-4.189857	10.630689
86	1	3	1	3	3	0	1	1	1	2	0	20	18	13	66	.309493	1.464239	.810143	9.630689
87	1	1	2	4	1	0	1	1	1	1	0	21	12	7	71	1.309493	-4.535761	-5.189857	14.630689
88	1	1	2	4	1	0	1	2	3	3	0	28	11	5	69	8.309493	-5.535761	-7.189857	12.630689
90	1	2	2	1	2	0	2	1	1	7	1	18	16	14	55	-1.690507	-.535761000000001	1.810143	-1.369311
91	2	3	1	3	2	0	2	2	1	8	1	16	15	10	53	-3.690507	-1.535761	-2.189857	-3.369311
92	2	3	2	1	2	0	2	3	1	2	0	20	16	13	33	.309493	-.535761000000001	.810143	-23.369311
93	2	3	2	2	2	0	1	1	1	6	1	21	22	11	55	1.309493	5.464239	-1.189857	-1.369311
94	1	1	1	3	2	0	1	1	1	0	0	17	18	8	66	-2.690507	1.464239	-4.189857	9.630689
95	1	2	1	3	2	0	1	2	1	1	0	18	19	10	66	-1.690507	2.464239	-2.189857	9.630689
96	1	2	1	3	1	0	1	2	1	12	1	15	16	15	58	-4.690507	-.535761000000001	2.810143	1.630689
97	1	3	1	2	2	0	1	1	1	7	1	15	17	11	60	-4.690507	.464238999999999	-1.189857	3.630689
98	2	2	1	3	2	0	1	1	1	10	1	22	18	12	66	2.309493	1.464239	-.189857	9.630689
99	1	1	1	3	2	0	1	1	1	1	0	16	18	7	76	-3.690507	1.464239	-5.189857	19.630689
100	2	2	1	2	2	0	2	1	1	11	1	17	16	15	62	-2.690507	-.535761000000001	2.810143	5.630689
101	1	2	1	3	2	0	2	1	1	6	1	23	17	8	81	3.309493	.464238999999999	-4.189857	24.630689
102	1	3	2	2	2	0	2	2	1	7	1	22	20	15	76	2.309493	3.464239	2.810143	19.630689
103	1	3	1	3	3	0	2	1	1	6	1	19	16	11	61	-.690507	-.535761000000001	-1.189857	4.630689
104	1	1	2	1	2	0	2	2	1	7	1	22	23	14	60	2.309493	6.464239	1.810143	3.630689
105	1	3	1	3	2	0	1	2	1	7	1	19	17	12	54	-.690507	.464238999999999	-.189857	-2.369311
107	2	2	1	3	2	0	2	1	1	8	1	19	19	12	44	-.690507	2.464239	-.189857	-12.369311
108	2	1	1	3	2	0	1	1	1	4	1	27	14	12	52	7.309493	-2.535761	-.189857	-4.369311
110	2	1	2	1	2	0	1	2	2	8	1	18	14	9	40	-1.690507	-2.535761	-3.189857	-16.369311
113	1	2	2	2	2	0	2	1	1	5	1	23	17	11	67	3.309493	.464238999999999	-1.189857	10.630689
114	2	3	1	3	2	0	2	1	1	2	0	22	16	11	58	2.309493	-.535761000000001	-1.189857	1.630689
115	2	2	1	2	2	0	2	1	1	6	1	21	14	13	54	1.309493	-2.535761	.810143	-2.369311
116	1	2	1	1	3	1	1	1	1	8	1	21	20	13	48	1.309493	3.464239	.810143	-8.369311
117	1	2	1	3	3	0	2	1	2	4	1	21	19	12	40	1.309493	2.464239	-.189857	-16.369311
118	1	3	1	3	3	0	2	1	1	0	0	21	12	6	66	1.309493	-4.535761	-6.189857	9.630689
119	1	2	1	3	1	0	1	1	1	6	1	16	15	10	48	-3.690507	-1.535761	-2.189857	-8.369311
121	1	1	1	3	3	0	2	2	1	6	1	21	15	16	70	1.309493	-1.535761	3.810143	13.630689
122	2	2	2	2	1	0	2	1	1	5	1	20	16	14	64	.309493	-.535761000000001	1.810143	7.630689
123	1	2	2	1	1	0	2	1	1	8	1	19	17	11	45	-.690507	.464238999999999	-1.189857	-11.369311
124	2	2	1	3	3	0	2	1	2	2	0	23	13	11	68	3.309493	-3.535761	-1.189857	11.630689
125	2	1	2	2	1	0	3	1	1	2	0	15	9	9	72	-4.690507	-7.535761	-3.189857	15.630689
126	2	1	1	3	2	0	2	1	1	7	1	18	17	11	62	-1.690507	.464238999999999	-1.189857	5.630689
127	1	1	1	3	2	0	2	2	1	4	1	19	18	13	51	-.690507	1.464239	.810143	-5.369311
128	1	2	1	3	2	0	2	1	1	6	1	25	20	17	70	5.309493	3.464239	4.810143	13.630689
129	1	3	1	3	3	0	1	1	1	8	1	20	15	16	68	.309493	-1.535761	3.810143	11.630689
130	2	3	2	2	3	0	2	1	1	0	0	20	14	11	69	.309493	-2.535761	-1.189857	12.630689
131	2	3	1	2	2	0	2	1	1	7	1	21	14	13	54	1.309493	-2.535761	.810143	-2.369311
132	2	3	1	2	2	0	2	2	2	5	1	16	18	12	67	-3.690507	1.464239	-.189857	10.630689
133	1	3	2	1	2	1	2	1	1	5	1	18	16	14	44	-1.690507	-.535761000000001	1.810143	-12.369311
134	1	2	1	3	3	0	1	2	1	5	1	20	15	10	60	.309493	-1.535761	-2.189857	3.630689
135	1	3	2	1	2	0	2	2	1	8	1	22	19	12	53	2.309493	2.464239	-.189857	-3.369311
136	1	2	1	1	2	0	2	2	1	7	1	25	17	11	45	5.309493	.464238999999999	-1.189857	-11.369311
137	1	1	1	3	2	0	1	2	1	4	1	26	25	12	79	6.309493	8.464239	-.189857	22.630689
138	2	3	1	2	2	0	2	1	1	6	1	23	16	14	52	3.309493	-.535761000000001	1.810143	-4.369311
139	1	1	1	3	2	0	2	2	1	8	1	21	21	14	58	1.309493	4.464239	1.810143	1.630689
140	2	1	1	3	3	0	2	2	1	4	1	24	15	11	67	4.309493	-1.535761	-1.189857	10.630689
141	2	1	1	3	2	0	2	2	2	7	1	24	22	14	53	4.309493	5.464239	1.810143	-3.369311
142	2	3	1	2	2	0	2	1	1	6	1	21	14	13	56	1.309493	-2.535761	.810143	-.369311000000003
143	2	2	2	4	2	0	2	2	2	5	1	24	25	13	64	4.309493	8.464239	.810143	7.630689
144	1	3	2	1	2	0	2	3	1	3	0	19	22	13	58	-.690507	5.464239	.810143	1.630689
145	1	3	2	1	3	0	2	2	1	8	1	19	24	12	43	-.690507	7.464239	-.189857	-13.369311
146	1	3	2	1	2	0	2	2	1	7	1	24	21	13	51	4.309493	4.464239	.810143	-5.369311
147	1	2	1	3	3	0	1	1	1	7	1	19	15	14	55	-.690507	-1.535761	1.810143	-1.369311
148	1	1	2	1	2	0	2	2	1	8	1	14	15	15	49	-5.690507	-1.535761	2.810143	-7.369311
149	1	3	1	3	2	0	1	1	1	0	0	21	17	5	72	1.309493	.464238999999999	-7.189857	15.630689
150	1	1	1	3	1	0	2	1	1	10	1	13	11	14	12	-6.690507	-5.535761	1.810143	-44.369311
151	2	1	2	4	1	1	2	1	1	10	1	11	11	16	12	-8.690507	-5.535761	3.810143	-44.369311
153	2	3	1	3	2	0	2	2	1	6	1	19	18	9	72	-.690507	1.464239	-3.189857	15.630689
154	2	1	2	2	2	0	2	2	1	5	1	21	19	16	80	1.309493	2.464239	3.810143	23.630689
155	1	3	2	1	2	0	2	2	1	6	1	17	14	10	33	-2.690507	-2.535761	-2.189857	-23.369311
156	1	2	2	2	2	0	1	1	1	7	1	18	16	10	36	-1.690507	-.535761000000001	-2.189857	-20.369311
157	2	2	2	1	2	0	2	2	1	8	1	19	19	13	62	-.690507	2.464239	.810143	5.630689
158	1	1	1	3	1	0	3	2	1	4	1	17	12	10	64	-2.690507	-4.535761	-2.189857	7.630689
159	1	3	1	1	1	0	3	1	1	7	1	13	12	17	36	-6.690507	-4.535761	4.810143	-20.369311
160	1	2	1	1	1	0	2	1	1	4	1	17	17	13	62	-2.690507	.464238999999999	.810143	5.630689
161	1	3	1	3	3	0	2	3	1	3	0	17	16	14	67	-2.690507	-.535761000000001	1.810143	10.630689
162	1	3	1	2	2	0	2	2	1	4	1	20	17	15	37	.309493	.464238999999999	2.810143	-19.369311
163	1	3	1	3	3	0	2	1	1	8	1	19	16	12	54	-.690507	-.535761000000001	-.189857	-2.369311
164	2	1	1	3	3	0	1	2	1	4	1	20	20	11	30	.309493	3.464239	-1.189857	-26.369311
165	1	1	1	3	3	0	1	1	1	5	1	17	17	12	45	-2.690507	.464238999999999	-.189857	-11.369311
167	2	3	2	2	1	0	2	1	1	4	1	15	11	16	57	-4.690507	-5.535761	3.810143	.630688999999997
168	2	1	2	1	1	1	2	1	1	2	0	20	13	6	64	.309493	-3.535761	-6.189857	7.630689
170	1	1	1	3	3	0	3	1	1	6	1	15	12	16	49	-4.690507	-4.535761	3.810143	-7.369311
172	1	3	2	2	3	0	2	3	1	6	1	29	9	15	73	9.309493	-7.535761	2.810143	16.630689
173	1	3	2	1	3	0	1	2	1	4	1	17	16	12	64	-2.690507	-.535761000000001	-.189857	7.630689
174	1	3	1	3	3	0	1	2	1	5	1	20	20	12	48	.309493	3.464239	-.189857	-8.369311
175	1	1	1	3	3	0	1	1	1	6	1	20	17	12	72	.309493	.464238999999999	-.189857	15.630689
176	2	3	1	3	3	0	1	1	2	0	0	20	11	5	72	.309493	-5.535761	-7.189857	15.630689
177	1	3	1	3	3	0	3	1	1	6	1	15	14	9	70	-4.690507	-2.535761	-3.189857	13.630689
178	1	3	1	3	2	0	2	3	1	6	1	19	19	12	72	-.690507	2.464239	-.189857	15.630689
180	2	3	1	3	1	0	1	1	1	6	1	26	16	18	72	6.309493	-.535761000000001	5.810143	15.630689
181	2	2	2	1	1	1	2	3	1	8	1	20	15	12	64	.309493	-1.535761	-.189857	7.630689
182	1	1	1	3	1	1	2	2	1	0	0	15	16	10	39	-4.690507	-.535761000000001	-2.189857	-17.369311
183	2	3	1	3	2	1	2	1	1	6	1	16	14	10	48	-3.690507	-2.535761	-2.189857	-8.369311
185	1	2	1	1	3	0	1	3	1	2	0	25	14	10	66	5.309493	-2.535761	-2.189857	9.630689
186	2	2	2	2	1	0	2	2	1	6	1	20	17	12	72	.309493	.464238999999999	-.189857	15.630689
187	1	2	1	3	3	0	2	2	1	7	1	19	18	13	48	-.690507	1.464239	.810143	-8.369311
188	2	3	1	3	3	0	2	1	1	4	1	21	18	15	48	1.309493	1.464239	2.810143	-8.369311
189	1	2	1	3	3	0	1	1	1	5	1	22	18	13	47	2.309493	1.464239	.810143	-9.369311
190	2	2	1	3	3	0	2	1	1	6	1	19	17	14	48	-.690507	.464238999999999	1.810143	-8.369311
191	1	2	1	3	2	1	1	1	1	4	1	24	18	11	66	4.309493	1.464239	-1.189857	9.630689
192	2	3	2	2	2	0	1	2	1	3	0	24	15	10	66	4.309493	-1.535761	-2.189857	9.630689
193	2	1	1	3	1	0	1	1	1	2	0	25	19	5	72	5.309493	2.464239	-7.189857	15.630689
195	2	1	2	1	1	0	1	3	1	2	0	19	18	13	52	-.690507	1.464239	.810143	-4.369311
196	1	3	1	3	2	0	2	2	1	6	1	23	16	8	60	3.309493	-.535761000000001	-4.189857	3.630689
197	2	3	1	2	3	0	2	1	1	6	1	19	14	10	67	-.690507	-2.535761	-2.189857	10.630689
198	2	2	2	2	1	0	2	2	1	6	1	20	17	12	72	.309493	.464238999999999	-.189857	15.630689
199	1	3	1	3	1	0	1	1	1	7	1	17	15	10	54	-2.690507	-1.535761	-2.189857	-2.369311
200	1	2	2	1	1	0	1	1	1	2	0	22	22	8	71	2.309493	5.464239	-4.189857	14.630689
201	1	1	1	3	2	0	1	1	1	6	1	19	17	16	48	-.690507	.464238999999999	3.810143	-8.369311
202	1	1	1	3	1	0	1	1	1	6	1	19	17	16	48	-.690507	.464238999999999	3.810143	-8.369311
203	2	3	1	3	2	1	1	1	1	6	1	19	17	16	48	-.690507	.464238999999999	3.810143	-8.369311
204	2	1	1	3	1	0	1	1	1	6	1	19	17	16	48	-.690507	.464238999999999	3.810143	-8.369311
205	1	2	1	3	1	0	2	1	1	6	1	19	17	16	48	-.690507	.464238999999999	3.810143	-8.369311
206	2	1	1	3	1	0	2	2	1	6	1	19	17	16	48	-.690507	.464238999999999	3.810143	-8.369311
207	2	3	1	3	2	1	2	1	1	6	1	19	17	16	48	-.690507	.464238999999999	3.810143	-8.369311
208	2	3	1	3	2	0	2	1	1	6	1	19	17	16	48	-.690507	.464238999999999	3.810143	-8.369311
209	2	3	1	3	2	0	1	2	1	6	1	19	17	16	48	-.690507	.464238999999999	3.810143	-8.369311
210	2	3	1	3	2	1	2	1	2	6	1	19	17	16	48	-.690507	.464238999999999	3.810143	-8.369311
211	2	1	1	3	1	0	2	1	1	6	1	19	17	16	48	-.690507	.464238999999999	3.810143	-8.369311
212	2	3	1	3	2	1	2	2	2	6	1	19	17	16	48	-.690507	.464238999999999	3.810143	-8.369311
213	2	2	1	3	2	0	1	1	1	6	1	19	17	16	48	-.690507	.464238999999999	3.810143	-8.369311
214	2	2	1	3	3	0	2	1	2	6	1	19	17	16	48	-.690507	.464238999999999	3.810143	-8.369311
215	1	3	1	3	1	0	2	2	2	6	1	19	17	16	48	-.690507	.464238999999999	3.810143	-8.369311
215	2	1	2	1	2	1	1	1	2	5	1	17	20	12	32	-2.690507	3.464239	-.189857	-24.369311
216	2	1	1	3	1	0	1	1	1	4	1	23	16	11	69	3.309493	-.535761000000001	-1.189857	12.630689
217	1	3	1	3	1	0	2	2	2	6	1	19	17	16	48	-.690507	.464238999999999	3.810143	-8.369311
218	1	2	1	3	2	0	2	1	1	6	1	19	17	16	48	-.690507	.464238999999999	3.810143	-8.369311
219	1	3	1	3	1	0	1	1	1	3	0	23	17	11	69	3.309493	.464238999999999	-1.189857	12.630689
220	1	1	1	3	1	0	1	1	1	3	0	23	17	11	68	3.309493	.464238999999999	-1.189857	11.630689
221	1	1	1	3	1	0	1	2	1	3	0	23	17	11	69	3.309493	.464238999999999	-1.189857	12.630689
222	2	3	1	3	1	0	1	2	1	3	0	23	17	11	69	3.309493	.464238999999999	-1.189857	12.630689
223	2	1	1	3	1	0	1	1	1	3	0	23	17	11	69	3.309493	.464238999999999	-1.189857	12.630689
224	2	2	1	3	1	0	1	1	1	3	0	24	18	10	68	4.309493	1.464239	-2.189857	11.630689
225	2	1	1	3	1	0	1	2	1	5	1	23	17	11	69	3.309493	.464238999999999	-1.189857	12.630689
226	1	3	2	1	1	0	1	1	1	3	0	23	17	11	69	3.309493	.464238999999999	-1.189857	12.630689
227	1	1	1	3	1	0	1	2	1	3	0	23	17	11	71	3.309493	.464238999999999	-1.189857	14.630689
228	2	1	1	1	1	0	1	1	1	7	1	19	17	12	35	-.690507	.464238999999999	-.189857	-21.369311
229	1	1	2	1	1	0	1	2	1	1	0	18	15	6	49	-1.690507	-1.535761	-6.189857	-7.369311
230	1	1	1	1	1	0	2	1	1	8	1	19	18	13	65	-.690507	1.464239	.810143	8.630689
230	1	2	1	1	1	1	1	1	1	2	0	20	16	12	62	.309493	-.535761000000001	-.189857	5.630689
230	1	2	1	3	2	0	2	1	1	6	1	22	19	15	56	2.309493	2.464239	2.810143	-.369311000000003
231	2	2	1	1	1	0	2	1	2	5	1	20	17	14	24	.309493	.464238999999999	1.810143	-32.369311
232	1	3	1	3	2	0	2	2	3	7	1	18	13	19	60	-1.690507	-3.535761	6.810143	3.630689
232	2	1	1	3	2	0	1	2	1	2	0	22	17	14	77	2.309493	.464238999999999	1.810143	20.630689
233	1	2	2	1	1	0	1	1	1	6	1	21	13	14	48	1.309493	-3.535761	1.810143	-8.369311
234	2	1	1	1	1	0	2	1	1	7	1	21	15	12	39	1.309493	-1.535761	-.189857	-17.369311
235	2	2	1	1	1	0	1	1	1	7	1	17	16	13	24	-2.690507	-.535761000000001	.810143	-32.369311
236	1	1	2	1	1	0	1	1	1	6	1	22	18	13	38	2.309493	1.464239	.810143	-18.369311
237	2	1	1	3	1	0	2	1	1	6	1	16	17	17	52	-3.690507	.464238999999999	4.810143	-4.369311
238	1	1	1	3	1	0	1	1	3	1	0	24	16	6	64	4.309493	-.535761000000001	-6.189857	7.630689
239	1	1	2	1	1	1	1	1	1	11	1	26	22	20	72	6.309493	5.464239	7.810143	15.630689
240	1	1	2	1	1	1	1	1	1	10	1	26	22	20	71	6.309493	5.464239	7.810143	14.630689
241	1	1	1	3	1	0	2	2	1	6	1	19	24	12	60	-.690507	7.464239	-.189857	3.630689
242	2	1	2	2	1	0	2	1	1	5	1	19	14	10	55	-.690507	-2.535761	-2.189857	-1.369311
244	1	2	1	1	1	0	2	1	1	7	1	21	16	13	24	1.309493	-.535761000000001	.810143	-32.369311
247	1	1	1	3	3	0	2	1	1	7	1	21	15	13	38	1.309493	-1.535761	.810143	-18.369311
248	2	1	2	4	1	0	1	2	2	0	0	24	16	8	59	4.309493	-.535761000000001	-4.189857	2.630689
250	2	3	2	4	2	0	2	1	1	7	1	24	16	15	62	4.309493	-.535761000000001	2.810143	5.630689
251	2	3	2	1	1	0	2	1	1	11	1	20	16	17	53	.309493	-.535761000000001	4.810143	-3.369311
252	1	2	1	3	1	0	2	1	1	8	1	19	21	14	24	-.690507	4.464239	1.810143	-32.369311
253	1	3	2	3	1	0	3	1	1	11	1	19	21	13	32	-.690507	4.464239	.810143	-24.369311
256	2	3	1	3	2	0	1	1	1	0	0	23	11	6	72	3.309493	-5.535761	-6.189857	15.630689
257	2	3	1	3	3	0	1	1	1	11	1	16	22	20	24	-3.690507	5.464239	7.810143	-32.369311
260	1	3	1	3	1	0	2	1	1	9	1	19	13	14	66	-.690507	-3.535761	1.810143	9.630689
261	2	3	1	3	1	0	1	2	2	4	1	20	21	13	59	.309493	4.464239	.810143	2.630689
262	2	3	1	3	1	0	1	1	1	2	0	19	12	10	67	-.690507	-4.535761	-2.189857	10.630689
263	2	1	2	4	2	0	2	1	1	2	0	22	13	13	64	2.309493	-3.535761	.810143	7.630689
264	1	2	1	3	1	0	1	2	1	2	0	14	15	15	72	-5.690507	-1.535761	2.810143	15.630689
265	2	3	1	3	1	0	2	1	1	8	1	20	13	13	48	.309493	-3.535761	.810143	-8.369311
266	2	2	1	3	1	0	1	1	1	3	0	22	16	8	69	2.309493	-.535761000000001	-4.189857	12.630689
267	2	2	1	3	1	0	1	2	1	0	0	21	21	12	76	1.309493	4.464239	-.189857	19.630689
268	2	2	1	3	1	0	1	2	1	8	1	14	22	16	52	-5.690507	5.464239	3.810143	-4.369311
269	2	2	2	2	1	0	1	1	1	6	1	19	17	16	48	-.690507	.464238999999999	3.810143	-8.369311
270	1	1	1	3	2	0	1	1	1	6	1	19	17	16	48	-.690507	.464238999999999	3.810143	-8.369311
271	2	2	1	3	2	0	1	1	1	5	1	19	17	16	48	-.690507	.464238999999999	3.810143	-8.369311
272	1	3	1	3	2	0	1	1	1	6	1	19	17	16	48	-.690507	.464238999999999	3.810143	-8.369311
273	1	2	1	3	2	0	2	1	1	6	1	19	17	16	48	-.690507	.464238999999999	3.810143	-8.369311
274	1	1	1	3	1	0	1	1	1	6	1	19	17	16	48	-.690507	.464238999999999	3.810143	-8.369311
275	1	1	1	3	1	0	1	2	2	6	1	19	17	16	48	-.690507	.464238999999999	3.810143	-8.369311
276	1	3	1	3	2	0	1	2	1	6	1	19	17	16	48	-.690507	.464238999999999	3.810143	-8.369311
277	2	3	1	3	2	0	1	2	1	6	1	19	17	16	48	-.690507	.464238999999999	3.810143	-8.369311
278	1	1	1	3	1	0	1	1	1	6	1	19	17	16	48	-.690507	.464238999999999	3.810143	-8.369311
279	1	2	1	3	1	0	1	1	1	6	1	19	17	16	48	-.690507	.464238999999999	3.810143	-8.369311
280	1	3	1	3	2	0	1	2	1	6	1	19	17	16	48	-.690507	.464238999999999	3.810143	-8.369311
281	1	1	2	1	3	0	1	1	1	6	1	19	17	16	48	-.690507	.464238999999999	3.810143	-8.369311
282	2	3	1	3	2	1	1	1	1	6	1	19	17	16	48	-.690507	.464238999999999	3.810143	-8.369311
283	1	2	1	3	2	0	1	3	1	0	0	21	12	6	59	1.309493	-4.535761	-6.189857	2.630689
284	1	2	1	3	1	0	1	1	1	2	0	22	15	8	70	2.309493	-1.535761	-4.189857	13.630689
285	2	2	2	2	1	0	1	1	1	4	1	12	8	5	54	-7.690507	-8.535761	-7.189857	-2.369311
286	2	3	1	3	1	0	1	2	1	5	1	17	12	13	72	-2.690507	-4.535761	.810143	15.630689
287	1	1	2	4	1	1	3	1	2	11	1	21	15	15	84	1.309493	-1.535761	2.810143	27.630689
288	1	2	1	3	2	0	1	1	1	4	1	17	13	12	67	-2.690507	-3.535761	-.189857	10.630689
289	1	3	1	3	1	0	2	1	1	6	1	19	20	11	72	-.690507	3.464239	-1.189857	15.630689
290	1	1	1	3	2	0	2	2	1	12	1	13	13	19	56	-6.690507	-3.535761	6.810143	-.369311000000003
291	1	1	1	3	1	0	1	1	1	6	1	15	14	14	72	-4.690507	-2.535761	1.810143	15.630689
292	1	2	1	3	2	0	2	1	1	0	0	30	20	5	84	10.309493	3.464239	-7.189857	27.630689
293	2	1	1	3	1	0	3	1	1	10	1	24	22	18	57	4.309493	5.464239	5.810143	.630688999999997
294	2	3	2	2	1	0	2	2	1	7	1	16	9	12	57	-3.690507	-7.535761	-.189857	.630688999999997
295	1	2	2	1	1	1	1	2	1	4	1	23	15	12	71	3.309493	-1.535761	-.189857	14.630689
296	2	3	2	4	1	0	2	1	1	6	1	14	12	12	59	-5.690507	-4.535761	-.189857	2.630689
297	1	1	2	2	3	0	2	1	1	3	0	12	18	11	56	-7.690507	1.464239	-1.189857	-.369311000000003
298	1	1	1	3	1	0	1	2	1	7	1	18	15	13	48	-1.690507	-1.535761	.810143	-8.369311
299	1	3	2	4	1	0	1	2	1	3	0	19	13	6	70	-.690507	-3.535761	-6.189857	13.630689
301	2	1	1	3	1	0	1	1	1	6	1	20	18	14	48	.309493	1.464239	1.810143	-8.369311
302	1	1	1	3	1	0	2	1	1	3	0	26	21	7	65	6.309493	4.464239	-5.189857	8.630689
304	1	1	1	3	1	0	2	1	1	9	1	17	23	15	72	-2.690507	6.464239	2.810143	15.630689
305	2	2	1	3	1	0	1	1	1	6	1	24	18	12	72	4.309493	1.464239	-.189857	15.630689
307	2	1	1	3	1	0	1	1	1	6	1	24	20	11	74	4.309493	3.464239	-1.189857	17.630689
308	1	2	2	4	1	1	2	3	1	6	1	17	14	14	72	-2.690507	-2.535761	1.810143	15.630689
309	2	3	1	3	1	0	2	1	1	8	1	25	14	17	62	5.309493	-2.535761	4.810143	5.630689
310	2	2	2	1	1	0	2	1	1	3	0	24	16	10	72	4.309493	-.535761000000001	-2.189857	15.630689
311	1	3	1	2	1	0	2	1	1	8	1	16	14	12	48	-3.690507	-2.535761	-.189857	-8.369311
312	1	3	1	3	3	0	2	2	1	5	1	22	14	13	52	2.309493	-2.535761	.810143	-4.369311
313	1	2	2	1	1	1	1	1	1	5	1	16	15	14	48	-3.690507	-1.535761	1.810143	-8.369311
314	1	3	1	3	1	0	2	1	1	6	1	19	15	10	73	-.690507	-1.535761	-2.189857	16.630689
315	2	3	2	1	1	0	2	1	1	6	1	18	16	12	48	-1.690507	-.535761000000001	-.189857	-8.369311
316	1	1	1	3	1	0	2	1	1	3	0	18	15	10	44	-1.690507	-1.535761	-2.189857	-12.369311
317	2	1	2	3	1	0	2	2	1	5	1	21	14	11	49	1.309493	-2.535761	-1.189857	-7.369311
318	1	1	2	4	1	0	1	1	3	4	1	23	18	9	70	3.309493	1.464239	-3.189857	13.630689
320	1	2	1	3	1	0	1	2	2	8	1	22	21	16	76	2.309493	4.464239	3.810143	19.630689
321	1	1	1	3	1	0	2	1	1	5	1	20	14	12	58	.309493	-2.535761	-.189857	1.630689
322	2	3	1	1	1	0	3	1	1	11	1	23	15	19	21	3.309493	-1.535761	6.810143	-35.369311
323	1	1	2	2	1	0	2	1	1	4	1	27	17	12	72	7.309493	.464238999999999	-.189857	15.630689
324	1	1	1	3	1	0	1	1	1	10	1	18	11	20	71	-1.690507	-5.535761	7.810143	14.630689
325	2	2	2	1	1	1	1	1	3	12	1	16	13	18	38	-3.690507	-3.535761	5.810143	-18.369311
327	1	2	1	3	2	0	1	2	1	3	0	21	18	8	63	1.309493	1.464239	-4.189857	6.630689
327	2	3	1	3	1	0	3	1	1	11	1	13	11	17	38	-6.690507	-5.535761	4.810143	-18.369311
328	1	1	2	2	1	0	1	1	1	5	1	26	20	10	75	6.309493	3.464239	-2.189857	18.630689
331	1	1	1	3	1	0	1	1	1	3	0	21	17	6	59	1.309493	.464238999999999	-6.189857	2.630689
333	2	1	1	2	1	0	2	1	1	10	1	20	18	14	61	.309493	1.464239	1.810143	4.630689
335	1	3	1	3	1	0	1	1	1	1	0	26	22	8	75	6.309493	5.464239	-4.189857	18.630689
336	2	1	1	3	1	0	1	1	1	6	1	25	17	17	78	5.309493	.464238999999999	4.810143	21.630689
337	1	2	1	1	1	0	1	1	1	4	1	26	17	13	50	6.309493	.464238999999999	.810143	-6.369311
338	2	3	1	3	2	0	3	1	3	10	1	12	15	13	61	-7.690507	-1.535761	.810143	4.630689
339	1	1	1	3	2	0	1	1	1	5	1	18	18	10	57	-1.690507	1.464239	-2.189857	.630688999999997
341	2	1	1	3	1	0	1	1	1	0	0	26	14	5	63	6.309493	-2.535761	-7.189857	6.630689
342	1	3	1	3	1	0	2	1	1	6	1	16	15	10	48	-3.690507	-1.535761	-2.189857	-8.369311
343	1	1	1	3	1	0	2	2	2	8	1	12	13	20	41	-7.690507	-3.535761	7.810143	-15.369311
344	1	2	1	3	2	0	2	1	1	8	1	21	21	19	45	1.309493	4.464239	6.810143	-11.369311
345	1	2	1	3	3	0	1	1	1	1	0	16	17	7	72	-3.690507	.464238999999999	-5.189857	15.630689
347	1	3	1	2	3	0	2	2	1	5	1	23	19	8	72	3.309493	2.464239	-4.189857	15.630689
348	2	2	1	1	2	1	1	1	1	3	0	15	19	12	51	-4.690507	2.464239	-.189857	-5.369311
349	2	3	1	3	3	0	1	2	1	5	1	18	16	10	71	-1.690507	-.535761000000001	-2.189857	14.630689
350	2	2	1	3	2	0	1	1	1	3	0	22	18	10	63	2.309493	1.464239	-2.189857	6.630689
351	1	2	2	1	2	0	1	1	1	0	0	23	18	12	66	3.309493	1.464239	-.189857	9.630689
352	2	1	2	4	1	0	2	2	1	3	0	19	16	11	56	-.690507	-.535761000000001	-1.189857	-.369311000000003
353	2	3	2	2	1	0	2	1	1	6	1	20	16	11	66	.309493	-.535761000000001	-1.189857	9.630689
354	1	1	1	3	2	0	1	1	1	2	0	23	12	8	68	3.309493	-4.535761	-4.189857	11.630689
355	1	3	1	3	2	0	2	1	1	2	0	19	16	10	47	-.690507	-.535761000000001	-2.189857	-9.369311
356	2	2	1	3	1	0	1	3	1	5	1	23	15	12	62	3.309493	-1.535761	-.189857	5.630689
358	2	2	1	3	1	0	1	2	1	6	1	15	12	11	65	-4.690507	-4.535761	-1.189857	8.630689
359	2	1	1	3	1	0	1	2	1	1	0	20	16	11	50	.309493	-.535761000000001	-1.189857	-6.369311
360	1	1	2	4	1	0	1	1	1	5	1	20	14	11	77	.309493	-2.535761	-1.189857	20.630689
361	2	3	1	3	3	0	1	1	1	4	1	19	15	10	62	-.690507	-1.535761	-2.189857	5.630689
362	1	1	1	3	3	0	1	1	1	1	0	23	17	6	72	3.309493	.464238999999999	-6.189857	15.630689
363	1	2	1	3	3	0	1	2	1	4	1	21	11	10	67	1.309493	-5.535761	-2.189857	10.630689
364	1	2	1	3	2	0	1	1	1	3	0	22	13	7	72	2.309493	-3.535761	-5.189857	15.630689
365	1	2	1	3	3	0	1	2	1	0	0	17	20	7	69	-2.690507	3.464239	-5.189857	12.630689
366	2	3	1	2	1	0	2	2	1	7	1	14	11	10	68	-5.690507	-5.535761	-2.189857	11.630689
367	1	2	1	3	3	0	1	2	1	5	1	19	15	11	64	-.690507	-1.535761	-1.189857	7.630689
368	1	3	1	2	3	1	2	1	1	6	1	20	11	15	61	.309493	-5.535761	2.810143	4.630689
369	2	3	1	3	1	0	2	1	1	6	1	23	16	13	72	3.309493	-.535761000000001	.810143	15.630689
370	2	3	2	2	3	0	2	1	1	7	1	21	11	18	64	1.309493	-5.535761	5.810143	7.630689
372	1	3	2	2	3	0	1	1	1	2	0	20	20	9	81	.309493	3.464239	-3.189857	24.630689
373	2	1	1	3	1	0	2	1	1	1	0	15	16	8	46	-4.690507	-.535761000000001	-4.189857	-10.369311
374	2	3	2	2	1	0	2	1	1	0	0	19	14	7	53	-.690507	-2.535761	-5.189857	-3.369311
375	1	2	1	3	1	0	3	1	1	12	1	11	12	19	59	-8.690507	-4.535761	6.810143	2.630689
377	2	2	1	3	3	0	1	3	1	1	0	17	13	14	64	-2.690507	-3.535761	1.810143	7.630689
378	1	1	1	3	2	0	1	2	1	1	0	22	21	10	72	2.309493	4.464239	-2.189857	15.630689
379	1	3	1	3	3	0	2	1	1	4	1	26	13	16	75	6.309493	-3.535761	3.810143	18.630689
381	2	3	1	3	2	0	2	1	1	5	1	17	15	12	48	-2.690507	-1.535761	-.189857	-8.369311
382	1	3	1	3	1	0	1	1	1	4	1	19	14	11	66	-.690507	-2.535761	-1.189857	9.630689
383	1	1	1	3	2	0	1	2	2	1	0	18	10	9	54	-1.690507	-6.535761	-3.189857	-2.369311
384	2	2	1	3	2	0	1	2	1	6	1	17	13	11	72	-2.690507	-3.535761	-1.189857	15.630689
385	2	2	2	1	1	1	2	1	1	2	0	21	9	7	72	1.309493	-7.535761	-5.189857	15.630689
386	1	3	1	3	1	0	1	1	1	2	0	18	15	10	71	-1.690507	-1.535761	-2.189857	14.630689
388	2	3	1	3	3	0	2	3	1	4	1	17	16	10	64	-2.690507	-.535761000000001	-2.189857	7.630689
389	2	3	1	4	3	0	1	1	1	4	1	15	13	9	72	-4.690507	-3.535761	-3.189857	15.630689
390	2	2	2	1	3	0	1	1	1	7	1	22	19	18	46	2.309493	2.464239	5.810143	-10.369311
391	1	2	1	3	3	0	1	1	1	3	0	21	25	9	76	1.309493	8.464239	-3.189857	19.630689
392	1	1	2	1	1	0	1	2	1	6	1	22	15	10	28	2.309493	-1.535761	-2.189857	-28.369311
393	1	3	1	3	3	1	1	1	1	1	0	21	19	8	72	1.309493	2.464239	-4.189857	15.630689
394	2	2	1	3	1	0	3	2	1	8	1	19	22	12	60	-.690507	5.464239	-.189857	3.630689
395	2	3	2	1	3	1	1	2	1	3	0	18	18	12	57	-1.690507	1.464239	-.189857	.630688999999997
396	1	2	1	3	1	0	1	1	1	8	1	15	16	10	64	-4.690507	-.535761000000001	-2.189857	7.630689
397	1	3	1	3	3	0	1	1	1	0	0	19	11	6	72	-.690507	-5.535761	-6.189857	15.630689
398	2	1	1	3	2	0	1	2	1	5	1	15	14	10	72	-4.690507	-2.535761	-2.189857	15.630689
399	1	2	1	3	2	0	1	1	1	8	1	26	19	7	51	6.309493	2.464239	-5.189857	-5.369311
400	1	1	1	3	1	0	1	2	1	2	0	20	22	7	54	.309493	5.464239	-5.189857	-2.369311
401	1	1	1	2	1	0	1	1	1	9	1	15	16	10	44	-4.690507	-.535761000000001	-2.189857	-12.369311
402	2	2	1	4	1	0	2	1	1	8	1	16	18	14	56	-3.690507	1.464239	1.810143	-.369311000000003
403	2	1	1	3	1	0	1	1	1	1	0	26	16	14	71	6.309493	-.535761000000001	1.810143	14.630689
405	2	1	1	2	1	0	1	1	1	0	0	18	15	5	77	-1.690507	-1.535761	-7.189857	20.630689
406	2	3	1	2	3	0	2	1	1	6	1	16	11	10	48	-3.690507	-5.535761	-2.189857	-8.369311
407	1	1	2	4	1	0	1	2	2	6	1	18	17	11	51	-1.690507	.464238999999999	-1.189857	-5.369311
408	1	2	1	3	1	0	1	1	1	1	0	17	14	11	62	-2.690507	-2.535761	-1.189857	5.630689
409	1	2	1	3	2	0	1	1	1	1	0	19	14	11	48	-.690507	-2.535761	-1.189857	-8.369311
410	2	2	1	3	2	0	1	3	1	0	0	21	12	5	71	1.309493	-4.535761	-7.189857	14.630689
411	1	1	1	3	2	1	1	1	2	5	1	20	17	14	31	.309493	.464238999999999	1.810143	-25.369311
412	1	2	1	3	2	0	1	1	1	0	0	21	14	6	71	1.309493	-2.535761	-6.189857	14.630689
413	2	1	2	2	2	0	1	2	1	3	0	17	15	11	56	-2.690507	-1.535761	-1.189857	-.369311000000003
414	1	1	2	2	2	0	1	3	1	2	0	17	15	11	56	-2.690507	-1.535761	-1.189857	-.369311000000003
415	2	2	1	3	2	0	1	2	1	4	1	16	15	12	52	-3.690507	-1.535761	-.189857	-4.369311
416	1	3	1	3	2	0	1	1	1	4	1	16	15	12	52	-3.690507	-1.535761	-.189857	-4.369311
417	2	2	2	1	1	1	1	1	1	4	1	17	16	12	50	-2.690507	-.535761000000001	-.189857	-6.369311
418	1	2	2	1	1	1	1	2	1	4	1	17	15	12	50	-2.690507	-1.535761	-.189857	-6.369311
419	2	1	2	1	2	0	1	1	1	1	0	19	13	10	67	-.690507	-3.535761	-2.189857	10.630689
421	1	1	1	3	1	0	1	1	2	9	1	20	14	13	72	.309493	-2.535761	.810143	15.630689
422	1	1	2	4	1	0	1	1	2	7	1	15	12	10	55	-4.690507	-4.535761	-2.189857	-1.369311
423	2	2	1	3	2	0	2	2	1	6	1	18	15	11	80	-1.690507	-1.535761	-1.189857	23.630689
424	1	1	2	4	2	0	1	1	1	0	0	21	14	7	72	1.309493	-2.535761	-5.189857	15.630689
425	2	1	1	3	1	0	2	1	1	5	1	24	15	13	72	4.309493	-1.535761	.810143	15.630689
426	2	2	1	3	1	0	1	1	1	2	0	30	12	9	36	10.309493	-4.535761	-3.189857	-20.369311
427	1	1	1	3	1	0	2	2	1	4	1	22	15	8	55	2.309493	-1.535761	-4.189857	-1.369311
428	1	1	2	1	2	0	1	1	1	6	1	19	21	10	74	-.690507	4.464239	-2.189857	17.630689
430	1	1	2	4	1	0	2	1	1	4	1	18	15	14	47	-1.690507	-1.535761	1.810143	-9.369311
431	1	2	2	1	1	0	2	1	1	6	1	18	17	13	70	-1.690507	.464238999999999	.810143	13.630689
432	1	1	2	4	1	0	2	2	1	8	1	25	24	15	29	5.309493	7.464239	2.810143	-27.369311
433	2	1	1	3	1	0	1	1	1	0	0	22	14	5	66	2.309493	-2.535761	-7.189857	9.630689
434	2	1	2	4	1	0	2	2	1	11	1	16	20	20	39	-3.690507	3.464239	7.810143	-17.369311
435	1	1	1	3	1	1	1	1	1	4	1	13	13	9	64	-6.690507	-3.535761	-3.189857	7.630689
436	1	1	1	3	2	0	2	1	1	1	0	28	18	10	72	8.309493	1.464239	-2.189857	15.630689
437	1	2	1	3	1	0	1	1	1	10	1	22	17	17	48	2.309493	.464238999999999	4.810143	-8.369311
438	1	1	1	3	1	0	2	1	1	10	1	27	22	12	72	7.309493	5.464239	-.189857	15.630689
439	1	3	1	3	3	0	1	2	1	1	0	18	18	11	70	-1.690507	1.464239	-1.189857	13.630689
440	2	3	1	2	2	0	2	3	1	2	0	23	14	17	59	3.309493	-2.535761	4.810143	2.630689
441	2	3	1	3	2	0	1	3	1	7	1	20	15	14	62	.309493	-1.535761	1.810143	5.630689
442	1	3	1	3	1	0	1	2	2	7	1	18	18	11	48	-1.690507	1.464239	-1.189857	-8.369311
443	1	3	1	3	1	0	1	2	1	7	1	18	17	11	48	-1.690507	.464238999999999	-1.189857	-8.369311
444	2	1	1	3	3	0	1	2	1	0	0	24	22	14	64	4.309493	5.464239	1.810143	7.630689
446	2	3	2	2	1	0	1	2	1	5	1	17	18	12	72	-2.690507	1.464239	-.189857	15.630689
447	1	2	1	3	2	0	1	1	1	1	0	28	22	9	81	8.309493	5.464239	-3.189857	24.630689
449	2	3	1	3	1	0	1	2	1	4	1	21	16	12	49	1.309493	-.535761000000001	-.189857	-7.369311
450	1	2	1	3	1	0	1	1	1	4	1	21	16	13	52	1.309493	-.535761000000001	.810143	-4.369311
451	1	1	1	3	1	0	1	1	1	3	0	23	19	12	61	3.309493	2.464239	-.189857	4.630689
452	1	1	1	3	1	0	2	1	1	2	0	28	16	5	64	8.309493	-.535761000000001	-7.189857	7.630689
453	1	1	1	3	1	0	1	1	1	3	0	20	13	11	54	.309493	-3.535761	-1.189857	-2.369311
454	2	2	1	3	1	0	2	1	1	1	0	17	14	8	64	-2.690507	-2.535761	-4.189857	7.630689
455	2	2	1	3	1	0	2	1	1	4	1	19	19	12	63	-.690507	2.464239	-.189857	6.630689
456	1	2	1	3	1	0	1	2	1	3	0	12	12	10	49	-7.690507	-4.535761	-2.189857	-7.369311
457	1	1	1	3	1	0	2	2	1	2	0	20	10	13	53	.309493	-6.535761	.810143	-3.369311
458	2	1	1	3	1	0	2	2	1	2	0	18	10	12	57	-1.690507	-6.535761	-.189857	.630688999999997
461	2	1	2	4	1	1	2	1	1	6	1	17	13	11	50	-2.690507	-3.535761	-1.189857	-6.369311
462	1	1	2	1	1	0	1	1	2	2	0	16	18	9	61	-3.690507	1.464239	-3.189857	4.630689
463	2	1	1	3	1	0	1	1	1	6	1	19	17	13	20	-.690507	.464238999999999	.810143	-36.369311
464	2	1	2	1	1	0	1	2	1	5	1	22	21	16	57	2.309493	4.464239	3.810143	.630688999999997
465	2	1	2	2	1	0	2	1	1	12	1	11	15	20	55	-8.690507	-1.535761	7.810143	-1.369311
466	2	1	2	2	1	0	2	1	1	12	1	11	15	20	50	-8.690507	-1.535761	7.810143	-6.369311
467	2	2	1	3	2	0	2	1	1	5	1	18	16	10	54	-1.690507	-.535761000000001	-2.189857	-2.369311
468	1	2	2	1	1	1	2	1	1	3	0	23	21	11	53	3.309493	4.464239	-1.189857	-3.369311
469	1	1	2	1	1	0	2	2	1	5	1	18	16	11	54	-1.690507	-.535761000000001	-1.189857	-2.369311
472	1	1	2	1	1	1	2	1	1	5	1	22	17	14	70	2.309493	.464238999999999	1.810143	13.630689
473	1	2	1	3	1	0	1	1	1	5	1	12	10	5	50	-7.690507	-6.535761	-7.189857	-6.369311
475	2	1	1	3	1	0	2	1	1	8	1	22	16	14	61	2.309493	-.535761000000001	1.810143	4.630689
476	2	1	1	3	2	0	1	1	2	5	1	21	19	10	48	1.309493	2.464239	-2.189857	-8.369311
477	2	2	1	3	2	1	1	1	1	6	1	22	14	12	72	2.309493	-2.535761	-.189857	15.630689
478	1	2	2	1	1	1	1	2	1	8	1	20	18	13	30	.309493	1.464239	.810143	-26.369311
479	2	1	1	3	2	0	1	2	1	1	0	20	19	10	65	.309493	2.464239	-2.189857	8.630689
480	2	2	2	1	2	0	2	2	1	1	0	21	19	10	69	1.309493	2.464239	-2.189857	12.630689
481	2	1	2	1	3	1	1	1	1	2	0	20	14	9	66	.309493	-2.535761	-3.189857	9.630689
482	1	3	1	3	1	0	3	2	2	6	1	19	14	17	70	-.690507	-2.535761	4.810143	13.630689
483	1	1	2	1	3	0	2	2	1	6	1	20	17	11	65	.309493	.464238999999999	-1.189857	8.630689
484	1	2	1	3	2	0	2	3	2	8	1	22	18	11	63	2.309493	1.464239	-1.189857	6.630689
486	1	1	2	1	3	0	2	1	1	6	1	22	18	12	71	2.309493	1.464239	-.189857	14.630689
487	1	3	1	3	2	0	2	3	2	6	1	22	16	11	71	2.309493	-.535761000000001	-1.189857	14.630689
488	2	2	2	1	2	0	1	2	2	6	1	20	17	11	71	.309493	.464238999999999	-1.189857	14.630689
489	2	1	1	3	3	0	2	2	2	8	1	23	19	12	71	3.309493	2.464239	-.189857	14.630689
490	2	2	1	3	3	0	2	3	2	7	1	21	21	11	70	1.309493	4.464239	-1.189857	13.630689
491	2	1	1	3	3	0	1	1	2	6	1	20	16	12	65	.309493	-.535761000000001	-.189857	8.630689
492	1	1	2	3	2	0	1	1	2	5	1	21	19	12	32	1.309493	2.464239	-.189857	-24.369311
493	2	1	2	2	2	0	1	3	2	8	1	21	20	12	35	1.309493	3.464239	-.189857	-21.369311
494	2	1	2	1	2	1	1	1	2	4	1	19	18	13	31	-.690507	1.464239	.810143	-25.369311
495	2	1	2	1	2	0	1	1	2	8	1	19	18	12	25	-.690507	1.464239	-.189857	-31.369311
496	2	1	2	1	2	0	1	1	2	3	0	19	17	13	29	-.690507	.464238999999999	.810143	-27.369311
497	1	1	1	3	3	0	1	1	2	4	1	20	15	13	48	.309493	-1.535761	.810143	-8.369311
498	2	1	1	3	3	1	1	1	1	6	1	21	17	13	32	1.309493	.464238999999999	.810143	-24.369311
499	2	1	2	3	2	0	1	3	1	4	1	20	17	11	27	.309493	.464238999999999	-1.189857	-29.369311
500	2	2	2	1	2	0	2	1	2	5	1	20	18	13	31	.309493	1.464239	.810143	-25.369311
501	2	1	2	1	2	0	1	1	2	7	1	19	19	13	33	-.690507	2.464239	.810143	-23.369311
502	1	3	2	1	2	1	1	1	2	7	1	19	20	11	33	-.690507	3.464239	-1.189857	-23.369311
503	1	1	2	1	2	1	1	1	2	7	1	21	17	12	33	1.309493	.464238999999999	-.189857	-23.369311
504	1	2	2	1	2	1	1	1	2	6	1	19	18	12	33	-.690507	1.464239	-.189857	-23.369311
505	1	1	1	3	2	0	1	1	1	6	1	20	19	11	34	.309493	2.464239	-1.189857	-22.369311
506	2	1	2	1	2	1	1	1	2	8	1	20	18	12	29	.309493	1.464239	-.189857	-27.369311
507	2	1	2	1	2	1	1	1	2	6	1	21	18	11	32	1.309493	1.464239	-1.189857	-24.369311
508	2	3	2	1	2	1	1	1	2	6	1	20	19	11	30	.309493	2.464239	-1.189857	-26.369311
509	2	1	2	1	2	1	1	1	2	8	1	21	18	12	32	1.309493	1.464239	-.189857	-24.369311
510	2	1	2	1	2	1	1	1	2	8	1	20	18	11	31	.309493	1.464239	-1.189857	-25.369311
511	1	1	2	1	2	1	1	1	2	5	1	20	18	13	34	.309493	1.464239	.810143	-22.369311
513	2	2	1	3	2	0	1	1	2	9	1	18	19	13	33	-1.690507	2.464239	.810143	-23.369311
514	2	1	1	3	3	0	1	1	2	7	1	19	18	11	32	-.690507	1.464239	-1.189857	-24.369311
515	1	2	1	3	2	0	1	1	2	2	0	20	18	11	34	.309493	1.464239	-1.189857	-22.369311
516	2	1	1	3	2	0	1	1	2	5	1	20	18	14	31	.309493	1.464239	1.810143	-25.369311
517	1	2	1	1	2	0	1	1	2	4	1	20	20	12	34	.309493	3.464239	-.189857	-22.369311
520	1	2	2	1	2	1	2	1	2	7	1	20	19	13	31	.309493	2.464239	.810143	-25.369311
521	1	2	1	3	2	0	1	1	1	6	1	21	20	12	31	1.309493	3.464239	-.189857	-25.369311
522	2	2	1	3	2	0	1	1	2	5	1	19	19	11	32	-.690507	2.464239	-1.189857	-24.369311
524	1	2	1	3	2	0	1	1	2	7	1	18	21	12	33	-1.690507	4.464239	-.189857	-23.369311
525	2	3	1	3	2	0	1	1	2	7	1	20	17	12	31	.309493	.464238999999999	-.189857	-25.369311
526	2	2	1	1	2	0	1	2	2	10	1	21	19	12	31	1.309493	2.464239	-.189857	-25.369311
527	1	1	1	3	2	0	1	1	2	7	1	20	16	12	32	.309493	-.535761000000001	-.189857	-24.369311
529	1	1	1	3	2	0	1	1	2	7	1	21	19	12	32	1.309493	2.464239	-.189857	-24.369311
533	2	1	1	3	1	0	1	1	1	4	1	19	19	14	71	-.690507	2.464239	1.810143	14.630689
534	1	1	2	4	2	0	1	1	3	6	1	21	17	10	67	1.309493	.464238999999999	-2.189857	10.630689
535	2	1	1	1	2	0	1	1	2	6	1	19	20	12	32	-.690507	3.464239	-.189857	-24.369311
536	1	1	2	1	2	1	1	1	2	8	1	20	18	11	32	.309493	1.464239	-1.189857	-24.369311
538	1	3	2	1	2	1	1	1	1	6	1	20	18	12	33	.309493	1.464239	-.189857	-23.369311
539	2	2	1	3	2	0	1	1	2	5	1	19	21	11	33	-.690507	4.464239	-1.189857	-23.369311
540	2	1	1	3	1	0	1	1	1	3	0	18	14	11	60	-1.690507	-2.535761	-1.189857	3.630689
541	2	3	2	1	2	0	1	1	1	5	1	18	16	12	60	-1.690507	-.535761000000001	-.189857	3.630689
542	2	1	1	2	1	0	1	1	3	5	1	17	14	10	72	-2.690507	-2.535761	-2.189857	15.630689
543	2	1	1	3	2	0	1	1	1	7	1	19	17	10	72	-.690507	.464238999999999	-2.189857	15.630689
544	2	1	1	3	1	0	1	2	2	5	1	16	13	11	72	-3.690507	-3.535761	-1.189857	15.630689
545	1	2	1	3	1	0	1	1	3	9	1	18	14	10	73	-1.690507	-2.535761	-2.189857	16.630689
546	1	1	2	3	2	1	1	1	2	4	1	17	17	13	72	-2.690507	.464238999999999	.810143	15.630689
547	1	1	2	1	1	0	2	1	2	9	1	19	17	13	72	-.690507	.464238999999999	.810143	15.630689
548	2	1	2	2	2	0	1	1	2	4	1	20	15	12	67	.309493	-1.535761	-.189857	10.630689
549	2	1	2	2	2	0	1	1	2	5	1	20	17	13	71	.309493	.464238999999999	.810143	14.630689
550	2	1	1	3	1	0	1	1	2	7	1	19	17	13	72	-.690507	.464238999999999	.810143	15.630689
551	1	1	2	1	2	0	1	1	2	9	1	21	17	11	69	1.309493	.464238999999999	-1.189857	12.630689
552	2	2	1	3	1	0	1	1	2	6	1	20	18	11	73	.309493	1.464239	-1.189857	16.630689
553	1	1	2	1	2	0	2	3	2	7	1	19	14	12	75	-.690507	-2.535761	-.189857	18.630689
555	2	1	2	3	3	0	1	2	2	7	1	19	19	10	60	-.690507	2.464239	-2.189857	3.630689
556	2	1	1	3	1	0	2	2	1	11	1	21	14	16	48	1.309493	-2.535761	3.810143	-8.369311
557	1	1	1	3	1	0	2	3	1	6	1	20	16	16	48	.309493	-.535761000000001	3.810143	-8.369311
558	1	1	2	1	1	0	2	2	1	10	1	20	14	17	48	.309493	-2.535761	4.810143	-8.369311
559	1	3	1	3	2	0	1	2	1	7	1	22	15	16	49	2.309493	-1.535761	3.810143	-7.369311
560	2	2	1	3	1	0	1	2	1	3	0	23	17	10	69	3.309493	.464238999999999	-2.189857	12.630689
561	1	1	1	3	1	0	1	2	1	3	0	23	17	11	61	3.309493	.464238999999999	-1.189857	4.630689
562	2	3	1	3	2	0	1	2	1	6	1	22	13	14	52	2.309493	-3.535761	1.810143	-4.369311
563	2	3	2	1	2	0	1	3	1	6	1	20	18	13	53	.309493	1.464239	.810143	-3.369311
564	1	1	1	3	2	0	1	2	1	6	1	20	17	13	53	.309493	.464238999999999	.810143	-3.369311
565	2	2	1	3	1	0	1	3	1	3	0	23	17	11	69	3.309493	.464238999999999	-1.189857	12.630689
566	1	3	1	3	2	0	1	2	1	6	1	21	18	14	53	1.309493	1.464239	1.810143	-3.369311
567	2	3	2	2	1	0	2	1	1	4	1	23	15	11	61	3.309493	-1.535761	-1.189857	4.630689
568	2	1	1	3	1	0	1	1	1	9	1	20	12	18	57	.309493	-4.535761	5.810143	.630688999999997
569	2	2	1	3	1	0	3	1	1	5	1	25	14	13	73	5.309493	-2.535761	.810143	16.630689
570	1	2	1	3	1	0	1	3	1	0	0	28	19	11	72	8.309493	2.464239	-1.189857	15.630689
571	1	3	1	1	1	0	1	2	1	6	1	24	21	12	52	4.309493	4.464239	-.189857	-4.369311
573	1	1	2	4	1	0	1	1	1	4	1	21	16	11	70	1.309493	-.535761000000001	-1.189857	13.630689
574	1	3	1	3	3	0	2	2	1	4	1	19	17	15	67	-.690507	.464238999999999	2.810143	10.630689
575	1	1	1	3	3	0	1	3	1	0	0	22	18	5	72	2.309493	1.464239	-7.189857	15.630689
576	1	3	1	3	3	0	1	1	1	0	0	21	22	5	71	1.309493	5.464239	-7.189857	14.630689
577	1	3	1	3	3	0	3	1	1	7	1	19	18	16	72	-.690507	1.464239	3.810143	15.630689
578	2	2	2	1	2	0	1	1	1	3	0	23	16	9	61	3.309493	-.535761000000001	-3.189857	4.630689
579	1	2	1	3	2	0	1	1	1	3	0	19	18	11	63	-.690507	1.464239	-1.189857	6.630689
580	1	3	1	3	3	0	1	1	1	4	1	18	13	10	49	-1.690507	-3.535761	-2.189857	-7.369311
581	1	3	1	3	3	0	1	1	1	2	0	20	18	6	69	.309493	1.464239	-6.189857	12.630689
582	2	2	1	3	1	0	1	1	1	6	1	22	15	13	52	2.309493	-1.535761	.810143	-4.369311
583	2	3	1	3	3	0	1	3	2	4	1	22	14	12	70	2.309493	-2.535761	-.189857	13.630689
585	2	3	1	3	3	0	2	1	1	4	1	24	15	15	55	4.309493	-1.535761	2.810143	-1.369311
587	1	2	1	3	3	0	1	2	1	0	0	19	14	5	72	-.690507	-2.535761	-7.189857	15.630689
588	2	1	1	3	2	0	1	1	1	4	1	23	15	11	70	3.309493	-1.535761	-1.189857	13.630689
589	1	2	2	1	1	0	1	1	1	6	1	22	18	13	55	2.309493	1.464239	.810143	-1.369311
590	1	1	2	2	1	0	1	1	2	3	0	21	15	10	70	1.309493	-1.535761	-2.189857	13.630689
591	1	1	1	3	1	1	2	1	1	4	1	20	13	13	56	.309493	-3.535761	.810143	-.369311000000003
592	1	1	2	4	2	0	1	1	1	9	1	19	12	16	61	-.690507	-4.535761	3.810143	4.630689
593	2	3	2	2	1	0	2	1	2	5	1	21	13	13	68	1.309493	-3.535761	.810143	11.630689
594	2	2	1	3	2	0	2	1	1	7	1	22	16	13	60	2.309493	-.535761000000001	.810143	3.630689
596	1	3	1	2	3	0	1	2	1	3	0	22	17	9	83	2.309493	.464238999999999	-3.189857	26.630689
597	1	1	2	1	1	0	2	2	1	9	1	15	17	14	56	-4.690507	.464238999999999	1.810143	-.369311000000003
598	1	3	2	2	2	0	1	1	1	4	1	17	12	15	70	-2.690507	-4.535761	2.810143	13.630689
599	2	3	1	2	3	0	2	2	1	4	1	13	17	14	57	-6.690507	.464238999999999	1.810143	.630688999999997
600	1	2	1	1	3	0	1	1	1	6	1	18	15	13	48	-1.690507	-1.535761	.810143	-8.369311
601	1	2	1	3	1	0	2	1	1	7	1	16	14	10	65	-3.690507	-2.535761	-2.189857	8.630689
602	2	1	2	1	2	0	1	1	2	5	1	21	19	13	31	1.309493	2.464239	.810143	-25.369311
603	2	2	2	1	2	1	2	3	1	6	1	19	17	13	27	-.690507	.464238999999999	.810143	-29.369311
604	1	2	2	1	2	0	1	3	1	7	1	18	19	13	27	-1.690507	2.464239	.810143	-29.369311
605	1	1	2	1	1	0	2	1	1	5	1	20	18	12	25	.309493	1.464239	-.189857	-31.369311
607	2	3	2	1	2	0	2	2	1	6	1	19	18	13	29	-.690507	1.464239	.810143	-27.369311
608	2	3	2	1	2	1	1	2	2	6	1	19	19	11	30	-.690507	2.464239	-1.189857	-26.369311
609	2	1	2	1	2	1	1	2	2	6	1	21	18	12	27	1.309493	1.464239	-.189857	-29.369311
610	2	2	2	1	2	1	1	1	2	4	1	20	19	12	28	.309493	2.464239	-.189857	-28.369311
611	2	1	2	1	2	1	1	1	2	3	0	19	17	13	32	-.690507	.464238999999999	.810143	-24.369311
612	1	2	2	1	2	1	1	1	2	7	1	19	17	13	32	-.690507	.464238999999999	.810143	-24.369311
613	2	1	2	1	2	1	1	1	1	5	1	20	18	11	32	.309493	1.464239	-1.189857	-24.369311
614	1	2	2	1	2	1	1	1	1	5	1	19	18	12	33	-.690507	1.464239	-.189857	-23.369311
615	2	2	2	1	2	1	2	1	2	5	1	20	19	12	33	.309493	2.464239	-.189857	-23.369311
616	2	1	2	1	2	1	1	1	2	9	1	19	19	13	31	-.690507	2.464239	.810143	-25.369311
617	2	1	2	1	2	1	1	1	2	8	1	20	18	11	32	.309493	1.464239	-1.189857	-24.369311
618	2	1	2	1	2	1	1	1	2	4	1	19	17	13	35	-.690507	.464238999999999	.810143	-21.369311
619	1	2	2	1	1	1	1	1	1	2	0	14	18	12	47	-5.690507	1.464239	-.189857	-9.369311
620	1	1	2	1	1	0	1	2	1	1	0	17	21	12	65	-2.690507	4.464239	-.189857	8.630689
621	2	2	2	1	1	1	1	1	1	5	1	17	20	10	67	-2.690507	3.464239	-2.189857	10.630689
622	1	1	1	3	1	0	3	2	1	8	1	18	20	16	59	-1.690507	3.464239	3.810143	2.630689
624	2	2	1	3	1	0	1	1	1	7	1	16	18	10	68	-3.690507	1.464239	-2.189857	11.630689
625	2	2	2	1	2	0	1	1	1	2	0	23	15	8	68	3.309493	-1.535761	-4.189857	11.630689
626	1	1	2	4	1	0	1	1	1	6	1	18	18	11	65	-1.690507	1.464239	-1.189857	8.630689
627	1	2	2	1	1	1	1	1	1	0	0	20	18	8	75	.309493	1.464239	-4.189857	18.630689
629	2	1	1	2	1	0	1	2	1	5	1	13	21	13	65	-6.690507	4.464239	.810143	8.630689
630	1	3	1	3	1	0	1	1	1	9	1	12	19	13	72	-7.690507	2.464239	.810143	15.630689
632	1	1	2	4	1	0	3	1	1	10	1	12	22	17	23	-7.690507	5.464239	4.810143	-33.369311
633	1	3	1	3	1	0	1	1	1	3	0	21	24	10	74	1.309493	7.464239	-2.189857	17.630689
634	1	1	1	1	3	0	1	1	1	9	1	19	13	15	40	-.690507	-3.535761	2.810143	-16.369311
635	1	2	1	3	3	0	1	1	1	9	1	20	17	15	42	.309493	.464238999999999	2.810143	-14.369311
636	1	1	1	3	3	0	2	1	1	4	1	21	20	12	48	1.309493	3.464239	-.189857	-8.369311
638	1	3	2	1	2	1	2	1	1	7	1	20	18	12	48	.309493	1.464239	-.189857	-8.369311
639	1	2	1	1	1	1	2	1	2	8	1	21	18	13	48	1.309493	1.464239	.810143	-8.369311
640	1	1	1	3	2	1	2	1	1	0	0	20	16	12	48	.309493	-.535761000000001	-.189857	-8.369311
641	1	2	1	3	2	0	2	1	1	8	1	23	18	14	38	3.309493	1.464239	1.810143	-18.369311
642	1	2	1	3	2	0	2	1	1	9	1	21	19	14	42	1.309493	2.464239	1.810143	-14.369311
643	1	1	1	3	2	0	2	1	1	9	1	22	19	13	40	2.309493	2.464239	.810143	-16.369311
644	1	2	1	3	1	1	2	1	2	8	1	23	19	12	48	3.309493	2.464239	-.189857	-8.369311
645	1	3	2	1	2	1	1	1	1	1	0	30	19	5	81	10.309493	2.464239	-7.189857	24.630689
646	1	2	2	1	2	0	2	1	1	6	1	19	19	15	43	-.690507	2.464239	2.810143	-13.369311
647	2	1	2	2	1	1	1	3	1	4	1	25	18	15	82	5.309493	1.464239	2.810143	25.630689
648	2	1	1	3	2	0	1	2	1	1	0	18	17	10	66	-1.690507	.464238999999999	-2.189857	9.630689
649	1	2	1	3	2	0	1	1	1	3	0	17	17	13	60	-2.690507	.464238999999999	.810143	3.630689
651	1	2	1	3	3	0	1	2	1	7	1	21	19	12	48	1.309493	2.464239	-.189857	-8.369311
652	1	2	1	3	2	0	1	2	1	6	1	16	17	12	48	-3.690507	.464238999999999	-.189857	-8.369311
654	1	1	1	2	1	0	1	1	1	3	0	18	18	11	60	-1.690507	1.464239	-1.189857	3.630689
655	2	1	1	1	2	0	1	2	1	5	1	18	17	15	38	-1.690507	.464238999999999	2.810143	-18.369311
657	2	1	2	1	1	0	1	1	2	6	1	16	15	11	58	-3.690507	-1.535761	-1.189857	1.630689
658	1	1	2	1	1	0	1	1	1	7	1	20	17	12	57	.309493	.464238999999999	-.189857	.630688999999997
659	1	2	1	1	1	0	2	1	1	4	1	19	17	13	41	-.690507	.464238999999999	.810143	-15.369311
660	1	1	2	1	3	0	2	1	1	5	1	20	17	14	60	.309493	.464238999999999	1.810143	3.630689
661	1	1	2	4	3	0	1	1	1	6	1	19	17	10	62	-.690507	.464238999999999	-2.189857	5.630689
662	2	2	1	3	1	0	1	2	1	4	1	20	15	10	66	.309493	-1.535761	-2.189857	9.630689
663	1	1	2	1	1	0	2	2	1	5	1	22	16	13	60	2.309493	-.535761000000001	.810143	3.630689
664	1	1	2	1	2	0	2	1	1	7	1	19	15	8	67	-.690507	-1.535761	-4.189857	10.630689
665	1	2	1	3	1	1	2	1	1	6	1	16	15	11	72	-3.690507	-1.535761	-1.189857	15.630689
666	1	3	1	3	1	0	2	3	1	0	0	25	10	8	67	5.309493	-6.535761	-4.189857	10.630689
667	1	2	1	1	1	1	1	1	1	7	1	18	15	11	58	-1.690507	-1.535761	-1.189857	1.630689
668	2	2	1	3	3	0	1	1	1	2	0	21	16	14	57	1.309493	-.535761000000001	1.810143	.630688999999997
669	1	1	2	1	1	0	1	2	1	0	0	21	16	7	84	1.309493	-.535761000000001	-5.189857	27.630689
670	1	2	1	3	3	0	2	1	1	3	0	21	12	16	56	1.309493	-4.535761	3.810143	-.369311000000003
671	1	2	1	1	3	0	2	1	1	2	0	19	16	14	57	-.690507	-.535761000000001	1.810143	.630688999999997
672	1	1	1	3	3	0	1	1	1	2	0	21	16	14	57	1.309493	-.535761000000001	1.810143	.630688999999997
673	2	1	1	2	1	0	1	2	1	3	0	22	16	13	28	2.309493	-.535761000000001	.810143	-28.369311
674	2	2	1	3	1	0	2	1	1	4	1	20	15	11	72	.309493	-1.535761	-1.189857	15.630689
675	1	2	1	3	1	0	2	1	1	6	1	19	17	16	48	-.690507	.464238999999999	3.810143	-8.369311
676	2	2	1	3	1	0	2	1	1	6	1	19	17	16	48	-.690507	.464238999999999	3.810143	-8.369311
677	1	2	1	3	1	0	2	1	1	6	1	19	17	16	48	-.690507	.464238999999999	3.810143	-8.369311
678	2	2	1	3	1	0	2	1	1	6	1	19	17	16	48	-.690507	.464238999999999	3.810143	-8.369311
679	2	3	1	3	2	0	1	2	1	4	1	19	16	11	44	-.690507	-.535761000000001	-1.189857	-12.369311
680	1	1	1	3	2	0	1	2	1	8	1	18	18	12	42	-1.690507	1.464239	-.189857	-14.369311
681	2	1	1	3	2	0	1	1	1	6	1	18	15	10	46	-1.690507	-1.535761	-2.189857	-10.369311
682	2	1	1	3	2	0	1	1	1	8	1	22	20	12	44	2.309493	3.464239	-.189857	-12.369311
683	1	1	2	1	2	0	1	1	1	7	1	20	19	14	44	.309493	2.464239	1.810143	-12.369311
684	2	2	1	3	2	0	1	1	1	5	1	18	15	11	44	-1.690507	-1.535761	-1.189857	-12.369311
685	1	1	1	3	2	0	1	2	1	9	1	20	15	15	44	.309493	-1.535761	2.810143	-12.369311
686	2	2	1	3	2	0	1	1	1	10	1	19	14	13	42	-.690507	-2.535761	.810143	-14.369311
687	1	3	1	3	2	0	2	2	1	8	1	19	19	11	44	-.690507	2.464239	-1.189857	-12.369311
688	1	3	2	4	2	0	1	2	1	1	0	15	14	11	68	-4.690507	-2.535761	-1.189857	11.630689
689	1	1	1	3	2	0	1	1	1	6	1	15	15	19	50	-4.690507	-1.535761	6.810143	-6.369311
690	2	3	1	3	2	0	1	2	1	7	1	19	17	12	42	-.690507	.464238999999999	-.189857	-14.369311
691	1	1	1	3	2	0	1	1	1	10	1	22	19	14	41	2.309493	2.464239	1.810143	-15.369311
692	2	3	2	2	2	0	2	2	1	9	1	20	15	10	49	.309493	-1.535761	-2.189857	-7.369311
693	1	2	1	3	2	0	1	1	1	9	1	20	16	14	44	.309493	-.535761000000001	1.810143	-12.369311
694	2	3	2	2	2	0	2	1	1	5	1	21	17	12	46	1.309493	.464238999999999	-.189857	-10.369311
695	2	1	2	2	2	0	2	2	1	6	1	16	17	13	46	-3.690507	.464238999999999	.810143	-10.369311
696	2	1	1	3	2	0	1	1	1	6	1	19	17	12	48	-.690507	.464238999999999	-.189857	-8.369311
697	1	3	1	3	2	0	2	1	2	7	1	24	20	14	81	4.309493	3.464239	1.810143	24.630689
698	1	1	1	3	1	0	1	1	1	4	1	21	17	12	79	1.309493	.464238999999999	-.189857	22.630689
699	1	2	1	3	1	1	1	2	1	8	1	20	19	11	24	.309493	2.464239	-1.189857	-32.369311
700	1	1	1	3	3	0	1	2	1	5	1	21	17	13	52	1.309493	.464238999999999	.810143	-4.369311
701	2	1	2	1	3	1	1	1	1	7	1	21	16	13	59	1.309493	-.535761000000001	.810143	2.630689
702	1	1	2	1	2	0	1	1	1	7	1	18	17	13	27	-1.690507	.464238999999999	.810143	-29.369311
703	2	2	2	3	2	0	2	2	1	6	1	17	17	16	33	-2.690507	.464238999999999	3.810143	-23.369311
704	2	2	2	2	2	0	1	2	1	6	1	18	19	11	29	-1.690507	2.464239	-1.189857	-27.369311
705	1	2	1	3	3	0	2	2	1	6	1	21	19	13	67	1.309493	2.464239	.810143	10.630689
706	1	2	1	2	3	0	2	2	1	7	1	20	17	13	45	.309493	.464238999999999	.810143	-11.369311
707	1	1	1	3	2	0	1	2	2	4	1	21	16	11	48	1.309493	-.535761000000001	-1.189857	-8.369311
708	1	2	1	3	2	0	2	2	2	8	1	20	17	16	36	.309493	.464238999999999	3.810143	-20.369311
709	1	2	1	3	2	0	1	1	2	3	0	20	16	10	48	.309493	-.535761000000001	-2.189857	-8.369311
710	2	1	2	1	3	1	1	1	1	1	0	20	16	10	72	.309493	-.535761000000001	-2.189857	15.630689
711	1	3	1	3	3	0	2	3	1	4	1	18	15	15	69	-1.690507	-1.535761	2.810143	12.630689
712	1	1	1	3	3	0	1	1	1	0	0	20	15	13	68	.309493	-1.535761	.810143	11.630689
713	2	1	2	1	2	0	1	1	1	5	1	19	13	13	63	-.690507	-3.535761	.810143	6.630689
714	2	1	1	3	3	0	2	3	1	7	1	19	16	11	56	-.690507	-.535761000000001	-1.189857	-.369311000000003
715	1	1	2	1	3	1	1	1	1	1	0	19	17	10	69	-.690507	.464238999999999	-2.189857	12.630689
716	2	1	1	3	3	0	1	1	1	1	0	22	17	10	70	2.309493	.464238999999999	-2.189857	13.630689
717	2	1	1	3	1	0	1	1	1	6	1	17	15	10	48	-2.690507	-1.535761	-2.189857	-8.369311
718	2	2	1	3	2	0	3	1	1	6	1	16	16	11	36	-3.690507	-.535761000000001	-1.189857	-20.369311
719	2	2	1	3	2	0	1	1	1	6	1	16	15	10	40	-3.690507	-1.535761	-2.189857	-16.369311
720	2	3	2	1	1	1	1	1	1	6	1	21	16	11	48	1.309493	-.535761000000001	-1.189857	-8.369311
722	1	1	2	1	1	0	2	2	1	3	0	19	18	13	52	-.690507	1.464239	.810143	-4.369311
723	1	1	2	1	1	0	1	2	1	8	1	15	17	19	42	-4.690507	.464238999999999	6.810143	-14.369311
724	2	2	1	3	1	1	1	2	1	8	1	15	9	18	30	-4.690507	-7.535761	5.810143	-26.369311
725	2	2	1	1	1	0	1	2	1	9	1	15	13	13	68	-4.690507	-3.535761	.810143	11.630689
726	2	3	1	3	1	0	2	1	1	6	1	16	11	10	72	-3.690507	-5.535761	-2.189857	15.630689
727	2	2	1	3	1	0	2	2	1	8	1	18	17	10	68	-1.690507	.464238999999999	-2.189857	11.630689
728	2	3	1	2	1	0	2	3	1	9	1	21	20	16	72	1.309493	3.464239	3.810143	15.630689
729	1	1	1	2	1	0	1	2	1	3	0	16	20	12	59	-3.690507	3.464239	-.189857	2.630689
730	2	1	1	3	1	0	2	1	1	6	1	24	14	13	56	4.309493	-2.535761	.810143	-.369311000000003
731	1	3	1	3	1	0	2	2	1	3	0	20	15	12	69	.309493	-1.535761	-.189857	12.630689
732	2	3	2	1	1	0	2	1	1	5	1	23	17	13	61	3.309493	.464238999999999	.810143	4.630689
733	2	2	1	3	1	0	1	2	1	7	1	21	12	14	72	1.309493	-4.535761	1.810143	15.630689
734	1	2	1	3	1	0	3	2	2	6	1	17	21	13	65	-2.690507	4.464239	.810143	8.630689
735	1	1	1	3	2	0	1	1	1	2	0	21	20	15	78	1.309493	3.464239	2.810143	21.630689
738	2	1	1	3	1	0	1	2	1	6	1	18	16	15	66	-1.690507	-.535761000000001	2.810143	9.630689
739	1	3	1	3	1	0	1	2	1	9	1	16	21	16	60	-3.690507	4.464239	3.810143	3.630689
740	1	2	2	1	1	1	1	2	1	5	1	26	16	15	44	6.309493	-.535761000000001	2.810143	-12.369311
741	1	2	1	3	1	0	1	2	1	5	1	23	14	11	50	3.309493	-2.535761	-1.189857	-6.369311
742	2	1	1	3	1	0	2	2	3	4	1	18	19	13	64	-1.690507	2.464239	.810143	7.630689
743	2	2	1	2	2	0	1	1	1	4	1	20	16	10	50	.309493	-.535761000000001	-2.189857	-6.369311
744	1	2	1	3	1	0	1	1	1	3	0	23	15	9	56	3.309493	-1.535761	-3.189857	-.369311000000003
745	1	3	2	4	2	0	1	1	1	0	0	21	19	5	67	1.309493	2.464239	-7.189857	10.630689
746	1	2	1	3	1	0	1	1	1	6	1	19	18	14	56	-.690507	1.464239	1.810143	-.369311000000003
748	1	3	1	3	2	0	2	1	1	1	0	15	9	12	84	-4.690507	-7.535761	-.189857	27.630689
749	2	2	1	3	2	1	1	1	1	1	0	17	19	11	74	-2.690507	2.464239	-1.189857	17.630689
751	1	1	1	3	2	0	1	1	1	2	0	21	16	12	59	1.309493	-.535761000000001	-.189857	2.630689
752	2	1	1	3	2	0	1	1	1	6	1	25	16	11	70	5.309493	-.535761000000001	-1.189857	13.630689
753	1	2	2	2	2	0	1	2	1	0	0	19	16	14	68	-.690507	-.535761000000001	1.810143	11.630689
754	1	1	2	4	1	0	1	1	1	4	1	18	16	12	65	-1.690507	-.535761000000001	-.189857	8.630689
755	1	1	2	4	1	0	1	1	1	7	1	20	18	11	66	.309493	1.464239	-1.189857	9.630689
756	2	1	1	3	2	0	1	1	2	2	0	21	16	13	48	1.309493	-.535761000000001	.810143	-8.369311
759	2	1	1	3	2	0	1	1	1	0	0	16	15	8	76	-3.690507	-1.535761	-4.189857	19.630689
760	2	2	1	3	3	0	1	1	1	0	0	19	16	8	71	-.690507	-.535761000000001	-4.189857	14.630689
761	2	2	1	3	2	0	1	1	1	0	0	17	16	7	72	-2.690507	-.535761000000001	-5.189857	15.630689
762	2	2	2	1	2	0	1	1	1	2	0	16	15	12	52	-3.690507	-1.535761	-.189857	-4.369311
763	1	2	1	3	2	0	1	1	2	0	0	14	14	8	72	-5.690507	-2.535761	-4.189857	15.630689
764	1	2	1	3	2	0	1	1	1	0	0	17	15	8	66	-2.690507	-1.535761	-4.189857	9.630689
765	1	1	1	3	2	0	1	1	2	0	0	15	16	7	76	-4.690507	-.535761000000001	-5.189857	19.630689
766	1	1	1	3	2	0	1	2	1	4	1	17	16	12	63	-2.690507	-.535761000000001	-.189857	6.630689
768	2	1	1	2	2	0	1	1	1	4	1	18	15	15	62	-1.690507	-1.535761	2.810143	5.630689
769	1	1	1	3	2	0	1	1	2	0	0	15	15	11	69	-4.690507	-1.535761	-1.189857	12.630689
770	2	1	2	1	2	0	1	1	1	0	0	16	19	10	58	-3.690507	2.464239	-2.189857	1.630689
772	1	1	1	3	1	0	2	1	1	6	1	20	19	12	48	.309493	2.464239	-.189857	-8.369311
773	1	2	1	3	1	0	1	1	1	6	1	20	16	12	48	.309493	-.535761000000001	-.189857	-8.369311
774	2	2	1	3	1	0	1	1	1	7	1	20	16	10	48	.309493	-.535761000000001	-2.189857	-8.369311
775	2	1	1	3	1	0	1	1	1	5	1	19	16	11	48	-.690507	-.535761000000001	-1.189857	-8.369311
776	2	1	1	3	1	0	1	1	1	7	1	22	16	14	48	2.309493	-.535761000000001	1.810143	-8.369311
777	1	1	1	3	3	0	3	1	1	5	1	19	15	12	37	-.690507	-1.535761	-.189857	-19.369311
778	1	1	2	4	2	0	1	1	1	5	1	21	18	14	62	1.309493	1.464239	1.810143	5.630689
779	1	3	1	3	3	0	1	1	1	4	1	25	17	14	65	5.309493	.464238999999999	1.810143	8.630689
780	1	3	2	2	1	0	1	2	1	4	1	23	13	7	53	3.309493	-3.535761	-5.189857	-3.369311
781	2	2	2	2	1	0	1	2	1	0	0	16	13	6	72	-3.690507	-3.535761	-6.189857	15.630689
782	2	2	1	3	2	0	2	3	1	6	1	19	11	8	72	-.690507	-5.535761	-4.189857	15.630689
783	2	2	1	3	3	0	2	3	1	7	1	17	18	10	55	-2.690507	1.464239	-2.189857	-1.369311
784	1	1	1	3	3	0	1	2	1	2	0	20	14	12	62	.309493	-2.535761	-.189857	5.630689
785	2	3	1	3	3	0	1	2	1	8	1	18	12	16	66	-1.690507	-4.535761	3.810143	9.630689
786	2	1	1	1	1	0	1	1	1	6	1	23	22	11	69	3.309493	5.464239	-1.189857	12.630689
788	1	1	1	3	2	0	1	2	1	5	1	24	18	6	66	4.309493	1.464239	-6.189857	9.630689
789	1	2	1	3	1	0	1	1	1	4	1	23	14	7	72	3.309493	-2.535761	-5.189857	15.630689
790	2	1	2	4	1	0	1	2	1	3	0	23	13	14	66	3.309493	-3.535761	1.810143	9.630689
791	2	3	2	2	2	0	2	2	1	1	0	20	18	15	72	.309493	1.464239	2.810143	15.630689
792	2	2	2	4	1	0	1	2	1	1	0	22	19	11	70	2.309493	2.464239	-1.189857	13.630689
793	1	3	1	2	1	0	1	3	1	1	0	15	14	9	53	-4.690507	-2.535761	-3.189857	-3.369311
796	1	1	1	3	1	0	2	1	1	7	1	21	18	16	46	1.309493	1.464239	3.810143	-10.369311
797	2	3	1	3	2	0	1	2	1	6	1	22	15	16	50	2.309493	-1.535761	3.810143	-6.369311
798	1	2	1	3	2	0	1	1	1	6	1	22	15	16	49	2.309493	-1.535761	3.810143	-7.369311
799	2	1	1	3	2	0	2	1	1	6	1	22	15	16	50	2.309493	-1.535761	3.810143	-6.369311
800	1	3	1	3	2	0	1	2	1	6	1	22	15	16	49	2.309493	-1.535761	3.810143	-7.369311
801	2	3	1	3	2	0	1	2	1	6	1	22	15	16	49	2.309493	-1.535761	3.810143	-7.369311
802	2	2	1	3	2	0	1	1	1	6	1	22	15	16	50	2.309493	-1.535761	3.810143	-6.369311
803	2	2	1	3	2	0	1	2	1	6	1	22	15	16	50	2.309493	-1.535761	3.810143	-6.369311
804	1	3	1	3	2	0	2	3	1	7	1	22	15	16	49	2.309493	-1.535761	3.810143	-7.369311
805	2	1	1	3	2	0	1	2	1	7	1	22	17	16	49	2.309493	.464238999999999	3.810143	-7.369311
806	1	3	1	3	2	0	1	1	1	6	1	22	15	16	50	2.309493	-1.535761	3.810143	-6.369311
807	1	3	1	3	2	0	2	2	1	7	1	22	15	16	48	2.309493	-1.535761	3.810143	-8.369311
808	2	1	1	3	2	0	1	2	1	6	1	22	15	16	50	2.309493	-1.535761	3.810143	-6.369311
809	2	2	2	1	2	0	1	2	1	5	1	21	15	16	50	1.309493	-1.535761	3.810143	-6.369311
810	2	2	1	3	2	0	1	1	1	5	1	21	15	16	50	1.309493	-1.535761	3.810143	-6.369311
811	1	1	1	3	2	0	1	1	1	7	1	21	18	14	49	1.309493	1.464239	1.810143	-7.369311
812	1	2	1	3	2	0	1	3	1	6	1	22	15	16	57	2.309493	-1.535761	3.810143	.630688999999997
813	1	1	1	3	2	0	1	2	1	7	1	22	15	16	49	2.309493	-1.535761	3.810143	-7.369311
814	1	3	1	3	2	0	1	1	1	6	1	21	16	12	48	1.309493	-.535761000000001	-.189857	-8.369311
815	2	1	2	2	1	1	2	2	1	6	1	19	17	15	47	-.690507	.464238999999999	2.810143	-9.369311
816	2	2	1	3	1	1	2	2	1	3	0	22	15	15	49	2.309493	-1.535761	2.810143	-7.369311
817	1	2	1	3	1	0	2	1	1	7	1	22	15	16	43	2.309493	-1.535761	3.810143	-13.369311
818	1	3	1	3	1	0	2	2	1	9	1	18	17	15	42	-1.690507	.464238999999999	2.810143	-14.369311
819	1	1	1	3	1	0	2	2	1	7	1	19	17	15	44	-.690507	.464238999999999	2.810143	-12.369311
820	2	2	1	3	1	1	2	2	1	7	1	22	16	14	49	2.309493	-.535761000000001	1.810143	-7.369311
821	1	1	1	1	3	0	2	1	1	6	1	21	15	15	45	1.309493	-1.535761	2.810143	-11.369311
822	2	1	1	3	1	0	2	2	1	7	1	20	17	15	44	.309493	.464238999999999	2.810143	-12.369311
823	2	1	1	3	1	0	2	1	1	10	1	20	17	16	45	.309493	.464238999999999	3.810143	-11.369311
824	1	3	1	3	1	0	2	1	1	6	1	20	17	12	42	.309493	.464238999999999	-.189857	-14.369311
825	1	1	1	3	1	0	2	1	1	8	1	21	16	14	46	1.309493	-.535761000000001	1.810143	-10.369311
826	1	1	1	3	1	0	2	1	1	6	1	21	15	15	46	1.309493	-1.535761	2.810143	-10.369311
827	2	1	2	3	1	0	2	1	1	7	1	22	15	15	46	2.309493	-1.535761	2.810143	-10.369311
828	1	2	2	1	1	1	2	2	1	9	1	19	16	16	45	-.690507	-.535761000000001	3.810143	-11.369311
829	1	3	1	3	1	0	2	2	1	5	1	19	17	16	45	-.690507	.464238999999999	3.810143	-11.369311
830	1	1	1	3	1	0	2	2	1	7	1	21	16	14	47	1.309493	-.535761000000001	1.810143	-9.369311
831	1	3	1	3	1	0	2	2	1	7	1	21	16	14	44	1.309493	-.535761000000001	1.810143	-12.369311
832	1	1	1	3	1	0	2	2	1	7	1	20	17	15	43	.309493	.464238999999999	2.810143	-13.369311
833	2	1	1	3	1	0	2	2	1	6	1	19	17	15	48	-.690507	.464238999999999	2.810143	-8.369311
834	1	1	2	1	1	1	2	2	1	6	1	21	14	16	43	1.309493	-2.535761	3.810143	-13.369311
835	2	1	1	1	1	0	2	1	1	9	1	20	14	18	48	.309493	-2.535761	5.810143	-8.369311
836	1	3	1	3	2	0	1	2	1	4	1	22	16	10	66	2.309493	-.535761000000001	-2.189857	9.630689
837	1	3	1	3	2	0	1	1	1	4	1	22	16	10	70	2.309493	-.535761000000001	-2.189857	13.630689
838	1	2	2	1	1	1	1	1	2	6	1	18	14	10	46	-1.690507	-2.535761	-2.189857	-10.369311
839	1	1	1	3	1	0	1	1	1	6	1	19	18	12	48	-.690507	1.464239	-.189857	-8.369311
840	1	2	1	3	3	0	1	2	1	0	0	19	13	10	59	-.690507	-3.535761	-2.189857	2.630689
841	2	3	1	3	2	0	2	1	1	2	0	23	16	6	71	3.309493	-.535761000000001	-6.189857	14.630689
842	1	1	2	1	1	0	2	1	1	2	0	20	14	10	56	.309493	-2.535761	-2.189857	-.369311000000003
843	2	3	1	1	2	0	1	2	2	6	1	18	17	13	44	-1.690507	.464238999999999	.810143	-12.369311
844	2	1	2	2	1	0	1	1	1	1	0	17	13	11	66	-2.690507	-3.535761	-1.189857	9.630689
848	1	3	1	3	1	0	1	1	3	9	1	22	14	11	63	2.309493	-2.535761	-1.189857	6.630689
850	1	3	2	2	1	0	2	1	1	2	0	18	14	12	66	-1.690507	-2.535761	-.189857	9.630689
851	2	3	1	3	2	0	1	1	1	5	1	19	18	14	63	-.690507	1.464239	1.810143	6.630689
852	1	1	2	4	1	1	2	1	1	4	1	19	19	17	56	-.690507	2.464239	4.810143	-.369311000000003
853	2	3	1	3	2	0	2	3	1	9	1	18	14	19	60	-1.690507	-2.535761	6.810143	3.630689
854	1	1	1	3	1	0	1	1	1	6	1	20	16	13	51	.309493	-.535761000000001	.810143	-5.369311
856	1	1	1	3	1	0	2	1	1	11	1	23	22	16	74	3.309493	5.464239	3.810143	17.630689
857	1	1	1	3	2	0	1	2	1	6	1	25	17	15	63	5.309493	.464238999999999	2.810143	6.630689
